# Supplementary material for: Comprehensive, Genome-Wide Identification and Expression Analyses of Phenylalanine Ammonia-Lyase Family under Abiotic Stresses in Brassica oleracea
Source: Int J Mol Sci. 2024 Sep 24;25(19):10276. doi: 10.3390/ijms251910276 (PMC11476911; doi:10.3390/ijms251910276)
Supplement: Supplementary file 1 [file ijms-25-10276-s001.zip]

Archive with 11 entries (10 files):
- Supplementary material/
- Supplementary material/Figure S1.png
- Supplementary material/Figure S2.png.jpg
- Supplementary material/Figure S3.png.jpg
- Supplementary material/S1 List of primers.xlsx
- Supplementary material/S2 All protein sequences.xlsx
- Supplementary material/S3 Motif information.xlsx
- Supplementary material/S4 Cis elements.xlsx
- Supplementary material/S5 miRNA targeting BolPAL.xlsx
- Supplementary material/S6 Go ontology.xlsx
- Supplementary material/S7 PAL gene expression from transcriptome data.xlsx
