# Supplementary material for: Comprehensive, Genome-Wide Identification and Expression Analyses of Phenylalanine Ammonia-Lyase Family under Abiotic Stresses in Brassica oleracea
Source: Int J Mol Sci. 2024 Sep 24;25(19):10276. doi: 10.3390/ijms251910276 (PMC11476911; doi:10.3390/ijms251910276)
Supplement: Supplementary file 1 [file ijms-25-10276-s001.zip › Supplementary material/S1 List of primers.xlsx]

## Sheet: Sheet1
BolPAL1-1	Forward	GCGGAGAGACCAAGAATGTC
	Reverse	TCAGTGCCTTTGCCCATAC
BolPAL1-2	Forward	CGACGCTATGTTATGCGAC
	Reverse	GGAAGTTACCACCGTGAATG
BolPAL2-1	Forward	AGCAGATGAAAGGGAGTCAC
	Reverse	TACAACGGGTAAGACCGAC
BolPAL2-2	Forward	AAGCGATGTTGTTGTGCG
	Reverse	ATTGACTTCGTGGCGTGAC
BolPAL2-3	Forward	GATTGGGTTATGGAGAGTATGG
	Reverse	TCCATTCCTTGAGACAATCC
BolPAL2-4	Forward	ATGTTGTTGTGCGGCGTAG
	Reverse	TGAGGAGACCTGCGATGTAG
BolPAL3-1	Forward	CAAACACACTTCAGGGCTG
	Reverse	CGTTCCACTACTTCAGGGAG
BolPAL3-2	Forward	GCCATCACAAAGTTCCTCAAC
	Reverse	CGATGAACGGTTTGCTGAG
BolPAL4	Forward	AGAGACGCTGACGATTGGTC
	Reverse	TGGAAGTTACCGCCGTGTAG
Bo1g116200(actin)	Forward	AACTATGTTCTCGGGGATTGC
Bo1g116200(actin)	Reverse	TGGACCTGCTTCATCATACTCA
