# Supplementary material for: Comprehensive, Genome-Wide Identification and Expression Analyses of Phenylalanine Ammonia-Lyase Family under Abiotic Stresses in Brassica oleracea
Source: Int J Mol Sci. 2024 Sep 24;25(19):10276. doi: 10.3390/ijms251910276 (PMC11476911; doi:10.3390/ijms251910276)
Supplement: Supplementary file 1 [file ijms-25-10276-s001.zip › Supplementary material/S3 Motif information.xlsx]

## Sheet: Sheet1
Motif ID	Motif sequence	Motif ID	Motif sequence	total motif
1	HHPGQIEAAAIMEHILDGSSYMKLAQKLHEMDPLQKPKQDRYALRTSPQW	1	HHPGQIEAAAIMEHILDGSSYMKLAQKLHEMDPLQKPKQDRYALRTSPQW	50
2	RIKECRSYPLYRFVREELGTKLLTGEKVVSPGEEFDKVFTAICEGKIIDP	2	RIKECRSYPLYRFVREELGTKLLTGEKVRSPGEEFDKVFTAMCEGKIIDP	50
3	PQIEVIRYATKSIEREINSVNDNPLIDVSRNKAIHGGNFQGTPIGVSMDN	3	PQIEVIRYATKSIEREINSVNDNPLIDVSRNKAIHGGNFQGTPIGVSMDN	50
4	DYGFKGAEIAMASYCSELQYLANPVTSHVQSAEQHNQDVNSLGLISSRKT	4	DYGFKGAEIAMASYCSELQYLANPVTSHVQSAEQHNQDVNSLGLISSRKT	50
5	RVNTLLQGYSGIRFEILEAITSLLNHNISPSLPLRGTITASGDLVPLSYI	5	RVNTLLQGYSGIRFEILEAITSFLNHNISPSLPLRGTITASGDLVPLSYI	50
6	DREQVFTYVDDPCSATYPLMQKLRQVIVDHAL	6	DREQVFTYVDDPCSATYPLMQKLRQVIVDHAL	32
7	NGTAVGSGMASMVLFEANVLSVLAEVLSAIFAEVMSGKPEFTDHLTHRLK	7	NGTAVGSGMASMVLFEANVQSVLAEVLSAIFAEVMSGKPEFTDHLTHRLK	50
8	DWVMESMGKGTDSYGVTTGFGATSHRRTKNGAALQTELIRFLNAGIFGNT	8	DWVMESMGKGTDSYGVTTGFGATSHRRTKNGAALQTELIRFLNAGIFGNT	50
9	AVDILKLMSTTFLVAICQAVDLRHLEENLKQTVKNTVSQVAKKVLTTGVN	9	AVDILKLMSTTFLVAICQAVDLRHLEENLRQTVKNTVSQVAKKVLTTGVN	50
10	AADPLNWGAAAEQMKGSHLDEVKRMVEEYRKPVVNLGGETLTIGQVAAIS	10	AADPLNWGAAAEQMKGSHLDEVKRMVEDYRKPVVNLGGETLTIGQVAAIS	50
11	NAVTSIFQKIGAFEEELKMVLPKEVEAAREAYENGTAAIPN	11	NAVTSIFQKIGAFEEELKMVLPKEVDAAREAYCNGTAAIPN	41
12	KLMFAQFSELVNDFYNNGLPSNLTASRNP	12	KLMFAQFSELVNDFYNNGLPSNLTASRNP	29
13	AGLLTGRPNSKATGPNGESLTAEEAFKKAGITS	13	AGLLTGRPNSKATGPNGESLTAEEAFKKAGITS	33
14	MECLKEWNGAPIPIC	14	MECLKEWNGAPIPIC	15
15	CHTLPESATRAAMLV	15	CHTLPHSATRAAMLV	15
16	LHPSRFCEKDLLKVV	16	LHPSRFCEKDLLKVV	15
17	FFDLQPKEGLA	17	FFDLQPKEGLA	11
18	VGGGVKVELAEASRAGVKASS	18	VGNGVKVELAEASRAGVKASS	21
19	MDQINGSVHQNGKIEAMLLCG	19	MDQINGSVHQNGKIEAMLCCG	21
20	RLAIAAIG	20	RLAIASIG	8
