# Supplementary material for: Comprehensive, Genome-Wide Identification and Expression Analyses of Phenylalanine Ammonia-Lyase Family under Abiotic Stresses in Brassica oleracea
Source: Int J Mol Sci. 2024 Sep 24;25(19):10276. doi: 10.3390/ijms251910276 (PMC11476911; doi:10.3390/ijms251910276)
Supplement: Supplementary file 1 [file ijms-25-10276-s001.zip › Supplementary material/S4 Cis elements.xlsx]

## Sheet: Sheet1
Gene name	Motif name	Sequnce	Start	End		Specie	Cis element
BolPAL1-1	TGACG-motif	TGACG	690	5	-	Hordeum vulgare	MeJA responsive elements
BolPAL1-1	TGACG-motif	TGACG	1349	5	-	Hordeum vulgare	MeJA responsive elements
BolPAL1-1	TGACG-motif	TGACG	1389	5	+	Hordeum vulgare	MeJA responsive elements
BolPAL1-1	CGTCA-motif	CGTCA	690	5	+	Hordeum vulgare	MeJA responsive elements
BolPAL1-1	CGTCA-motif	CGTCA	1349	5	+	Hordeum vulgare	MeJA responsive elements
BolPAL1-1	CGTCA-motif	CGTCA	1389	5	-	Hordeum vulgare	MeJA responsive elements
BolPAL1-1	G-box	CACGAC	493	6	+	Zea mays	Light responsive elements
BolPAL1-1	G-box	TACGTG	719	6	-	Arabidopsis thaliana	Light responsive elements
BolPAL1-1	G-box	CACGAC	1363	6	+	Zea mays	Light responsive elements
BolPAL1-1	Box 4	ATTAAT	10	6	+	Petroselinum crispum	Light responsive elements
BolPAL1-1	Box 4	ATTAAT	68	6	+	Petroselinum crispum	Light responsive elements
BolPAL1-1	Box 4	ATTAAT	388	6	+	Petroselinum crispum	Light responsive elements
BolPAL1-1	Box 4	ATTAAT	763	6	+	Petroselinum crispum	Light responsive elements
BolPAL1-1	Box 4	ATTAAT	1736	6	-	Petroselinum crispum	Light responsive elements
BolPAL1-1	GT1-motif	GGTTAA	4	6	+	Arabidopsis thaliana	Light responsive elements
BolPAL1-1	GT1-motif	GGTTAAT	40	7	-	Avena sativa	Light responsive elements
BolPAL1-1	GT1-motif	GGTTAA	41	6	-	Arabidopsis thaliana	Light responsive elements
BolPAL1-1	ABRE	ACGTG	719	5	-	Arabidopsis thaliana	Abscisic acid responsive elements
BolPAL1-1	ARE	AAACCA	275	6	+	Zea mays	Anaerobic induction responsive elements
BolPAL1-1	ARE	AAACCA	460	6	-	Zea mays	Anaerobic induction responsive elements
BolPAL1-1	ARE	AAACCA	755	6	+	Zea mays	Anaerobic induction responsive elements
BolPAL1-1	LTR	CCGAAA	45	6	+	Hordeum vulgare	Low-temperature responsive elements
BolPAL1-1	LTR	CCGAAA	85	6	-	Hordeum vulgare	Low-temperature responsive elements
BolPAL1-2	Box 4	ATTAAT	164	6	+	Petroselinum crispum	Light responsive elements
BolPAL1-2	Box 4	ATTAAT	220	6	+	Petroselinum crispum	Light responsive elements
BolPAL1-2	Box 4	ATTAAT	963	6	+	Petroselinum crispum	Light responsive elements
BolPAL1-2	Box 4	ATTAAT	1723	6	-	Petroselinum crispum	Light responsive elements
BolPAL1-2	GT1-motif	GGTTAAT	191	7	-	Avena sativa	Light responsive elements
BolPAL1-2	GT1-motif	GGTTAA	192	6	-	Arabidopsis thaliana	Light responsive elements
BolPAL1-2	TCCC-motif	TCTCCCT	1892	7	+	Spinacia oleracea	Light responsive elements
BolPAL1-2	ARE	AAACCA	180	6	+	Zea mays	Anaerobic induction responsive elements
BolPAL1-2	ARE	AAACCA	1211	6	-	Zea mays	Anaerobic induction responsive elements
BolPAL1-2	ARE	AAACCA	1504	6	+	Zea mays	Anaerobic induction responsive elements
BolPAL1-2	ARE	AAACCA	1516	6	+	Zea mays	Anaerobic induction responsive elements
BolPAL1-2	ARE	AAACCA	1660	6	+	Zea mays	Anaerobic induction responsive elements
BolPAL1-2	ARE	AAACCA	1870	6	+	Zea mays	Anaerobic induction responsive elements
BolPAL1-2	ABRE	ACGTG	595	5	+	Arabidopsis thaliana	Abscisic acid responsive elements
BolPAL1-2	ABRE	ACGTG	605	5	+	Arabidopsis thaliana	Abscisic acid responsive elements
BolPAL1-2	ABRE	ACGTG	789	5	+	Arabidopsis thaliana	Abscisic acid responsive elements
BolPAL1-2	TCT-motif	TCTTAC	173	6	-	Arabidopsis thaliana	Light responsive elements
BolPAL1-2	I-box	atGATAAGGTC	612	10	+	Helianthus annuus	Light responsive elements
BolPAL1-2	LTR	CCGAAA	196	6	+	Hordeum vulgare	Low-temperature responsive elements
BolPAL1-2	TGACG-motif	TGACG	1561	5	-	Hordeum vulgare	MeJA responsive elements
BolPAL1-2	TGACG-motif	TGACG	1601	5	+	Hordeum vulgare	MeJA responsive elements
BolPAL1-2	G-Box	CACGTG	594	6	+	Pisum sativum	Light responsive elements
BolPAL1-2	G-Box	CACGTT	604	6	-	Pisum sativum	Light responsive elements
BolPAL1-2	CGTCA-motif	CGTCA	1561	5	+	Hordeum vulgare	MeJA responsive elements
BolPAL1-2	CGTCA-motif	CGTCA	1601	5	-	Hordeum vulgare	MeJA responsive elements
BolPAL1-2	G-box	CACGTG	594	6	+	Arabidopsis thaliana	Light responsive elements
BolPAL1-2	G-box	CACGTC	788	6	-	Zea mays	Light responsive elements
BolPAL1-2	G-box	CACGAC	1575	6	+	Zea mays	Light responsive elements
BolPAL2-1	ARE	AAACCA	97	6	+	Zea mays	Anaerobic induction responsive elements
BolPAL2-1	ARE	AAACCA	130	6	+	Zea mays	Anaerobic induction responsive elements
BolPAL2-1	ARE	AAACCA	145	6	-	Zea mays	Anaerobic induction responsive elements
BolPAL2-1	ARE	AAACCA	331	6	+	Zea mays	Anaerobic induction responsive elements
BolPAL2-1	ARE	AAACCA	891	6	-	Zea mays	Anaerobic induction responsive elements
BolPAL2-1	ARE	AAACCA	1072	6	-	Zea mays	Anaerobic induction responsive elements
BolPAL2-1	ARE	AAACCA	1588	6	+	Zea mays	Anaerobic induction responsive elements
BolPAL2-1	ARE	AAACCA	1846	6	+	Zea mays	Anaerobic induction responsive elements
BolPAL2-1	ABRE	ACGTG	1700	5	-	Arabidopsis thaliana	Abscisic acid responsive elements
BolPAL2-1	4cl-CMA2b	TCTCACCAACCCCA	1609	13	+	Petroselinum crispum	Light responsive elements
BolPAL2-1	TCT-motif	TCTTAC	1483	6	+	Arabidopsis thaliana	Light responsive elements
BolPAL2-1	TCT-motif	TCTTAC	1519	6	+	Arabidopsis thaliana	Light responsive elements
BolPAL2-1	TCT-motif	TCTTAC	1553	6	+	Arabidopsis thaliana	Light responsive elements
BolPAL2-1	G-Box	CACGTT	1700	6	+	Pisum sativum	Light responsive elements
BolPAL2-1	TGACG-motif	TGACG	255	5	-	Hordeum vulgare	MeJA responsive elements
BolPAL2-1	G-box	CACGAC	20	6	-	Zea mays	Light responsive elements
BolPAL2-1	G-box	CACGAC	1651	6	+	Zea mays	Light responsive elements
BolPAL2-1	CGTCA-motif	CGTCA	255	5	+	Hordeum vulgare	MeJA responsive elements
BolPAL2-2	ABRE	ACGTG	156	5	+	Arabidopsis thaliana	Abscisic acid responsive elements
BolPAL2-2	ABRE	ACGTG	570	5	+	Arabidopsis thaliana	Abscisic acid responsive elements
BolPAL2-2	ABRE	CACGTG	656	6	+	Arabidopsis thaliana	Abscisic acid responsive elements
BolPAL2-2	ABRE	ACGTG	657	5	+	Arabidopsis thaliana	Abscisic acid responsive elements
BolPAL2-2	ABRE	ACGTG	824	5	+	Arabidopsis thaliana	Abscisic acid responsive elements
BolPAL2-2	ABRE	AACCCGG	1021	7	+	Arabidopsis thaliana	Abscisic acid responsive elements
BolPAL2-2	ABRE	ACGTG	1682	5	-	Arabidopsis thaliana	Abscisic acid responsive elements
BolPAL2-2	ARE	AAACCA	1574	6	+	Zea mays	Anaerobic induction responsive elements
BolPAL2-2	ARE	AAACCA	1672	6	+	Zea mays	Anaerobic induction responsive elements
BolPAL2-2	ARE	AAACCA	1871	6	+	Zea mays	Anaerobic induction responsive elements
BolPAL2-2	ARE	AAACCA	1908	6	+	Zea mays	Anaerobic induction responsive elements
BolPAL2-2	ARE	AAACCA	1995	6	+	Zea mays	Anaerobic induction responsive elements
BolPAL2-2	GATA-motif	GATAGGG	1050	7	+	Pisum sativum	Light responsive elements
BolPAL2-2	4cl-CMA2b	TCTCACCAACCCCA	1595	13	+	Petroselinum crispum	Light responsive elements
BolPAL2-2	LTR	CCGAAA	305	6	+	Hordeum vulgare	Low-temperature responsive elements
BolPAL2-2	LTR	CCGAAA	963	6	+	Hordeum vulgare	Low-temperature responsive elements
BolPAL2-2	I-box	gGATAAGGTG	1642	9	-	Zea mays	Light responsive elements
BolPAL2-2	TGACG-motif	TGACG	867	5	+	Hordeum vulgare	MeJA responsive elements
BolPAL2-2	G-Box	CACGTT	155	6	-	Pisum sativum	Light responsive elements
BolPAL2-2	G-Box	CACGTG	656	6	+	Pisum sativum	Light responsive elements
BolPAL2-2	G-Box	CACGTT	1682	6	+	Pisum sativum	Light responsive elements
BolPAL2-2	CGTCA-motif	CGTCA	867	5	-	Hordeum vulgare	MeJA responsive elements
BolPAL2-2	G-box	TACGTG	569	6	+	Arabidopsis thaliana	Light responsive elements
BolPAL2-2	G-box	CACGTG	656	6	+	Arabidopsis thaliana	Light responsive elements
BolPAL2-2	G-box	TACGTG	823	6	+	Arabidopsis thaliana	Light responsive elements
BolPAL2-2	G-box	CACGAC	1636	6	+	Zea mays	Light responsive elements
BolPAL2-3	G-Box	CACGTT	1328	6	+	Pisum sativum	Light responsive elements
BolPAL2-3	LTR	CCGAAA	1291	6	-	Hordeum vulgare	Low-temperature responsive elements
BolPAL2-3	4cl-CMA2b	TCTCACCAACCCCA	1239	13	+	Petroselinum crispum	Light responsive elements
BolPAL2-3	Box 4	ATTAAT	437	6	+	Petroselinum crispum	Light responsive elements
BolPAL2-3	Box 4	ATTAAT	511	6	+	Petroselinum crispum	Light responsive elements
BolPAL2-3	Box 4	ATTAAT	1487	6	-	Petroselinum crispum	Light responsive elements
BolPAL2-3	Box 4	ATTAAT	1693	6	-	Petroselinum crispum	Light responsive elements
BolPAL2-3	TCCC-motif	TCTCCCT	337	7	-	Spinacia oleracea	Light responsive elements
BolPAL2-3	TCCC-motif	TCTCCCT	937	7	-	Spinacia oleracea	Light responsive elements
BolPAL2-3	ARE	AAACCA	44	6	-	Zea mays	Anaerobic induction responsive elements
BolPAL2-3	ARE	AAACCA	129	6	+	Zea mays	Anaerobic induction responsive elements
BolPAL2-3	ARE	AAACCA	1218	6	+	Zea mays	Anaerobic induction responsive elements
BolPAL2-3	ARE	AAACCA	1318	6	+	Zea mays	Anaerobic induction responsive elements
BolPAL2-3	ARE	AAACCA	1995	6	+	Zea mays	Anaerobic induction responsive elements
BolPAL2-3	ABRE	ACGTG	1328	5	-	Arabidopsis thaliana	Abscisic acid responsive elements
BolPAL2-4	G-Box	CACGTT	335	6	+	Pisum sativum	Light responsive elements
BolPAL2-4	G-Box	CACGTT	611	6	+	Pisum sativum	Light responsive elements
BolPAL2-4	G-Box	CACGTT	1682	6	+	Pisum sativum	Light responsive elements
BolPAL2-4	TGACG-motif	TGACG	1161	5	+	Hordeum vulgare	MeJA responsive elements
BolPAL2-4	GA-motif	ATAGATAA	359	8	-	Arabidopsis thaliana	Light responsive elements
BolPAL2-4	G-box	TAAACGTG	611	8	-	Brassica oleracea	Light responsive elements
BolPAL2-4	G-box	CACGAC	1636	6	+	Zea mays	Light responsive elements
BolPAL2-4	CGTCA-motif	CGTCA	1161	5	-	Hordeum vulgare	MeJA responsive elements
BolPAL2-4	TCA-element	CCATCTTTTT	548	9	-	Nicotiana tabacum	Salicylic acid responsive elements
BolPAL2-4	ABRE	ACGTG	335	5	-	Arabidopsis thaliana	Abscisic acid responsive elements
BolPAL2-4	ABRE	AACCCGG	501	7	+	Arabidopsis thaliana	Abscisic acid responsive elements
BolPAL2-4	ABRE	ACGTG	611	5	-	Arabidopsis thaliana	Abscisic acid responsive elements
BolPAL2-4	ABRE	ACGTG	1682	5	-	Arabidopsis thaliana	Abscisic acid responsive elements
BolPAL2-4	ARE	AAACCA	439	6	+	Zea mays	Anaerobic induction responsive elements
BolPAL2-4	ARE	AAACCA	1574	6	+	Zea mays	Anaerobic induction responsive elements
BolPAL2-4	ARE	AAACCA	1672	6	+	Zea mays	Anaerobic induction responsive elements
BolPAL2-4	ARE	AAACCA	1871	6	+	Zea mays	Anaerobic induction responsive elements
BolPAL2-4	ARE	AAACCA	1908	6	+	Zea mays	Anaerobic induction responsive elements
BolPAL2-4	ARE	AAACCA	1995	6	+	Zea mays	Anaerobic induction responsive elements
BolPAL2-4	GT1-motif	GGTTAA	29	6	+	Arabidopsis thaliana	Light responsive elements
BolPAL2-4	GT1-motif	GGTTAA	902	6	-	Arabidopsis thaliana	Light responsive elements
BolPAL2-4	Box 4	ATTAAT	217	6	+	Petroselinum crispum	Light responsive elements
BolPAL2-4	Box 4	ATTAAT	365	6	+	Petroselinum crispum	Light responsive elements
BolPAL2-4	Box 4	ATTAAT	1339	6	-	Petroselinum crispum	Light responsive elements
BolPAL2-4	LTR	CCGAAA	1272	6	+	Hordeum vulgare	Low-temperature responsive elements
BolPAL2-4	I-box	TAGATAACC	1177	9	-	Pisum sativum	Light responsive elements
BolPAL2-4	I-box	gGATAAGGTG	1642	9	-	Zea mays	Light responsive elements
BolPAL2-4	4cl-CMA2b	TCTCACCAACCCCA	1595	13	+	Petroselinum crispum	Light responsive elements
BolPAL2-4	TCT-motif	TCTTAC	1149	6	-	Arabidopsis thaliana	Light responsive elements
BolPAL2-4	TCT-motif	TCTTAC	1556	6	+	Arabidopsis thaliana	Light responsive elements
BolPAL3-1	G-box	CCACGTAA	1103	8	+	Brassica napus	Light responsive elements
BolPAL3-1	G-box	TACGTG	1104	6	-	Arabidopsis thaliana	Light responsive elements
BolPAL3-1	TCA-element	CCATCTTTTT	1522	9	-	Nicotiana tabacum	Salicylic acid responsive elements
BolPAL3-1	TCA-element	TCAGAAGAGG	1637	9	+	Brassica oleracea	Salicylic acid responsive elements
BolPAL3-1	TCA-element	TCAGAAGAGG	1737	9	-	Brassica oleracea	Salicylic acid responsive elements
BolPAL3-1	CGTCA-motif	CGTCA	1772	5	+	Hordeum vulgare	MeJA responsive elements
BolPAL3-1	TGACG-motif	TGACG	1772	5	-	Hordeum vulgare	MeJA responsive elements
BolPAL3-1	ABRE	ACGTG	1104	5	-	Arabidopsis thaliana	Abscisic acid responsive elements
BolPAL3-1	L-box	ATCCCACCTAC	1187	10	+	Petroselinum crispum	Light responsive elements
BolPAL3-1	Box 4	ATTAAT	304	6	+	Petroselinum crispum	Light responsive elements
BolPAL3-1	Box 4	ATTAAT	696	6	+	Petroselinum crispum	Light responsive elements
BolPAL3-1	Box 4	ATTAAT	718	6	+	Petroselinum crispum	Light responsive elements
BolPAL3-1	Box 4	ATTAAT	1870	6	-	Petroselinum crispum	Light responsive elements
BolPAL3-2	TGACG-motif	TGACG	105	5	-	Hordeum vulgare	MeJA responsive elements
BolPAL3-2	TCA-element	CCATCTTTTT	587	9	+	Nicotiana tabacum	Salicylic acid responsive elements
BolPAL3-2	TCA-element	CCATCTTTTT	1517	9	-	Nicotiana tabacum	Salicylic acid responsive elements
BolPAL3-2	CGTCA-motif	CGTCA	105	5	+	Hordeum vulgare	MeJA responsive elements
BolPAL3-2	ABRE	GACACGTGGC	22	9	+	Triticum aestivum	Abscisic acid responsive elements
BolPAL3-2	GT1-motif	GGTTAA	1487	6	+	Arabidopsis thaliana	Light responsive elements
BolPAL3-2	Box 4	ATTAAT	61	6	+	Petroselinum crispum	Light responsive elements
BolPAL3-2	Box 4	ATTAAT	458	6	+	Petroselinum crispum	Light responsive elements
BolPAL3-2	Box 4	ATTAAT	793	6	+	Petroselinum crispum	Light responsive elements
BolPAL3-2	Box 4	ATTAAT	799	6	+	Petroselinum crispum	Light responsive elements
BolPAL3-2	Box 4	ATTAAT	1370	6	-	Petroselinum crispum	Light responsive elements
BolPAL3-2	Box 4	ATTAAT	1825	6	-	Petroselinum crispum	Light responsive elements
BolPAL3-2	Sp1	GGGCGG	719	6	-	Oryza sativa	Light responsive elements
BolPAL3-2	LTR	CCGAAA	878	6	-	Hordeum vulgare	Low-temperature responsive elements
BolPAL3-2	LTR	CCGAAA	1064	6	+	Hordeum vulgare	Low-temperature responsive elements
BolPAL3-2	LTR	CCGAAA	1093	6	+	Hordeum vulgare	Low-temperature responsive elements
BolPAL4	Box II	CCACGTGGC	1676	9	-	Petroselinum crispum	Light responsive elements
BolPAL4	Box II	CCACGTGGC	1677	9	+	Petroselinum crispum	Light responsive elements
BolPAL4	Box 4	ATTAAT	70	6	+	Petroselinum crispum	Light responsive elements
BolPAL4	Box 4	ATTAAT	380	6	+	Petroselinum crispum	Light responsive elements
BolPAL4	Box 4	ATTAAT	1435	6	-	Petroselinum crispum	Light responsive elements
BolPAL4	GT1-motif	GGTTAAT	957	7	+	Avena sativa	Light responsive elements
BolPAL4	ARE	AAACCA	213	6	-	Zea mays	Anaerobic induction responsive elements
BolPAL4	ARE	AAACCA	481	6	-	Zea mays	Anaerobic induction responsive elements
BolPAL4	ARE	AAACCA	995	6	+	Zea mays	Anaerobic induction responsive elements
BolPAL4	ARE	AAACCA	1097	6	-	Zea mays	Anaerobic induction responsive elements
BolPAL4	ARE	AAACCA	1890	6	+	Zea mays	Anaerobic induction responsive elements
BolPAL4	ABRE	GCCGCGTGGC	1676	9	-	Oryza sativa	Abscisic acid responsive elements
BolPAL4	ABRE	CACGTG	1678	6	-	Arabidopsis thaliana	Abscisic acid responsive elements
BolPAL4	ABRE	ACGTG	1679	5	+	Arabidopsis thaliana	Abscisic acid responsive elements
BolPAL4	ABRE	ACGTG	1913	5	+	Arabidopsis thaliana	Abscisic acid responsive elements
BolPAL4	TCT-motif	TCTTAC	132	6	+	Arabidopsis thaliana	Light responsive elements
BolPAL4	GATA-motif	GATAGGG	1613	7	-	Pisum sativum	Light responsive elements
BolPAL4	TGACG-motif	TGACG	1440	5	+	Hordeum vulgare	MeJA responsive elements
BolPAL4	TGACG-motif	TGACG	1632	5	+	Hordeum vulgare	MeJA responsive elements
BolPAL4	G-Box	CACGTG	1678	6	-	Pisum sativum	Light responsive elements
BolPAL4	G-Box	CACGTT	1912	6	-	Pisum sativum	Light responsive elements
BolPAL4	CGTCA-motif	CGTCA	1440	5	-	Hordeum vulgare	MeJA responsive elements
BolPAL4	CGTCA-motif	CGTCA	1632	5	-	Hordeum vulgare	MeJA responsive elements
BolPAL4	G-box	GCCACGTGGA	1676	9	-	Arabidopsis thaliana	Light responsive elements
BolPAL4	G-box	CACGTG	1678	6	-	Arabidopsis thaliana	Light responsive elements
