# Supplementary material for: Comprehensive, Genome-Wide Identification and Expression Analyses of Phenylalanine Ammonia-Lyase Family under Abiotic Stresses in Brassica oleracea
Source: Int J Mol Sci. 2024 Sep 24;25(19):10276. doi: 10.3390/ijms251910276 (PMC11476911; doi:10.3390/ijms251910276)
Supplement: Supplementary file 1 [file ijms-25-10276-s001.zip › Supplementary material/S5 miRNA targeting BolPAL.xlsx]

## Sheet: Sheet1
miRNA_Acc.	Target_Acc.	miRNA_start	miRNA_end	Target_start	Target_end	miRNA_aligned_fragment	alignment	Target_aligned_fragment	Inhibition	Multiplicity
Bol-miR172a	BolPAL3-1	1	21	60	80	AGAAUCUUGAUGAUGCUGCAU	::.::: :.:.:: :::::	CAGCGGCAGCGUUAACAUUCU	Cleavage	1
Bol-miR172b	BolPAL3-1	1	20	61	80	AGAAUCUUGAUGAUGCUGCA	::.::: :.:.:: :::::	AGCGGCAGCGUUAACAUUCU	Cleavage	1
Bol-miR172c	BolPAL3-1	1	21	60	80	AGAAUCUUGAUGAUGCUGCAU	::.::: :.:.:: :::::	CAGCGGCAGCGUUAACAUUCU	Cleavage	1
Bol-miRN307	BolPAL3-2	1	20	1716	1735	CGAAGGUUGGAAUUGGCGGG	: ::::::::::.:: :	AGCUCCAAUUCCAAUCUCCU	Cleavage	1
Bol-miRN309a	BolPAL3-2	1	21	1381	1401	UCGAGAGUGGUUGGAAAGAUU	:::::.:.::::. ::. :	GUUCUUUUCGACCAUGCUUUA	Cleavage	1
Bol-miRN309b	BolPAL3-2	1	21	1381	1401	UCGAGAGUGGUUGGAAAGAUU	:::::.:.::::. ::. :	GUUCUUUUCGACCAUGCUUUA	Cleavage	1
