# Supplementary material for: Comprehensive, Genome-Wide Identification and Expression Analyses of Phenylalanine Ammonia-Lyase Family under Abiotic Stresses in Brassica oleracea
Source: Int J Mol Sci. 2024 Sep 24;25(19):10276. doi: 10.3390/ijms251910276 (PMC11476911; doi:10.3390/ijms251910276)
Supplement: Supplementary file 1 [file ijms-25-10276-s001.zip › Supplementary material/S6 Go ontology.xlsx]

## Sheet: Sheet1
Gene name	Biological Process	Molecular Function	Cellular Component
BolPAL1-1	L-phenylalanine catabolic process (GO:0006559)	ammonia-lyase activity (GO:0016841)	cytoplasm (GO:0005737)
	sulfur compound metabolic process (GO:0006790)	catalytic activity (GO:0003824)	extracellular space (GO:0005615)
		hydro-lyase activity (GO:0016836)	cellular anatomical entity (GO:0110165)
BolPAL1-2	L-phenylalanine catabolic process (GO:0006559)	ammonia-lyase activity (GO:0016841)	cytoplasm (GO:0005737)
	developmental cell growth (GO:0048588)	catalytic activity (GO:0003824)	protein-containing complex (GO:0032991)
	metabolic process (GO:0008152)
BolPAL2-1	L-phenylalanine catabolic process (GO:0006559)	ammonia-lyase activity (GO:0016841)	cytoplasm (GO:0005737)
	cell morphogenesis involved in differentiation (GO:0010770)	catalytic activity (GO:0003824)	extracellular space (GO:0005615)
		lyase activity (GO:0016829)	nucleus (GO:0005634)
BolPAL2-2	photoreactive repair (GO:0006281)	carbon-oxygen lyase activity (GO:0016835)	cytoplasm (GO:0005737)
	alpha-amino acid biosynthetic process (GO:1901607)	catalytic activity (GO:0003824)	cellular anatomical entity (GO:0110165)
	sulfur compound metabolic process (GO:0006790)
BolPAL2-3	alpha-amino acid biosynthetic process (GO:1901607)	ammonia-lyase activity (GO:0016841)	cytoplasm (GO:0005737)
	developmental process involved in reproduction (GO:0003006)	catalytic activity (GO:0003824)	extracellular space (GO:0005615)
			nucleus (GO:0005634)
BolPAL2-4	L-phenylalanine catabolic process (GO:0006559)	ammonia-lyase activity (GO:0016841)	cytoplasm (GO:0005737)
	alpha-amino acid biosynthetic process (GO:1901607)	catalytic activity (GO:0003824)	extracellular space (GO:0005615)
		lyase activity (GO:0016829)	cellular anatomical entity (GO:0110165)
BolPAL3-1	multicellular organismal process (GO:0032501)	phenylalanine ammonia-lyase activity (GO:0045548)	cytoplasm (GO:0005737)
	fertilization (GO:0007338)	ammonia-lyase activity (GO:0016841)	extracellular space (GO:0005615)
	localization (GO:0051179)		cellular anatomical entity (GO:0110165)
BolPAL3-2	unidimensional cell growth (GO:0009826)	deoxyribodipyrimidine photo-lyase activity	cytoplasm (GO:0005737)
	response to stimulus (GO:0048583)	ammonia-lyase activity (GO:0016841)	extracellular space (GO:0005615)
BolPAL4	developmental process involved in reproduction (GO:0003006)	transferase activity, transferring alkyl or aryl (other than methyl) groups (GO:0016765)	cytoplasm (GO:0005737)
	unidimensional cell growth (GO:0009826)	catalytic activity (GO:0003824)	extracellular space (GO:0005615)
