# Supplementary material for: Comprehensive, Genome-Wide Identification and Expression Analyses of Phenylalanine Ammonia-Lyase Family under Abiotic Stresses in Brassica oleracea
Source: Int J Mol Sci. 2024 Sep 24;25(19):10276. doi: 10.3390/ijms251910276 (PMC11476911; doi:10.3390/ijms251910276)
Supplement: Supplementary file 1 [file ijms-25-10276-s001.zip › Supplementary material/S7 PAL gene expression from transcriptome data.xlsx]

## Sheet: Sheet1
#ID	gene_name	G-1_FPKM	G-2_FPKM	G-3_FPKM	P-1_FPKM	P-2_FPKM	P-3_FPKM	Regulation	P value	KEGG_annotation	KEGG_pathway_annotation	Pfam_annotation	Swiss_Prot_annotation	NR_annotation
BolC04g011300.2J	BolPAL1-1	3.03089	2.64392	2.11998	21.9496	29.2146	27.4099	up	0.000428357	K10775|0.0e+00|boe:106342166|K10775 phenylalanine ammonia-lyase [EC:4.3.1.24] | (RefSeq) phenylalanine ammonia-lyase 1	Phenylalanine metabolism (ko00360);; Phenylpropanoid biosynthesis (ko00940)	Aromatic amino acid lyase	Phenylalanine ammonia-lyase 1 OS=Arabidopsis thaliana OX=3702 GN=PAL1 PE=1 SV=3	PREDICTED: phenylalanine ammonia-lyase 1 [Brassica oleracea var. oleracea]
BolC04g062040.2J	BolPAL1-2	2.28458	1.64023	1.93917	2.63562	3.42916	3.49554	normal	0.020859	K10775|8.8e-63|boe:106294585|K10775 phenylalanine ammonia-lyase [EC:4.3.1.24] | (RefSeq) phenylalanine ammonia-lyase 4 isoform X1	Phenylalanine metabolism (ko00360);; Phenylpropanoid biosynthesis (ko00940)	Aromatic amino acid lyase	Phenylalanine ammonia-lyase 1 OS=Arabidopsis thaliana OX=3702 GN=PAL4 PE=1 SV=1	PREDICTED: phenylalanine ammonia-lyase 1 [Brassica oleracea var. oleracea]
BolC08g037230.2J	BolPAL2-1	3.55306	2.98356	2.49065	0.810663	0.908076	1.02983	down	0.00261489	K10775|0.0e+00|boe:106300639|K10775 phenylalanine ammonia-lyase [EC:4.3.1.24] | (RefSeq) phenylalanine ammonia-lyase 2-like	Phenylalanine metabolism (ko00360);; Phenylpropanoid biosynthesis (ko00940)	Aromatic amino acid lyase	Phenylalanine ammonia-lyase 2 OS=Arabidopsis thaliana OX=3702 GN=PAL2 PE=1 SV=2	PREDICTED: phenylalanine ammonia-lyase 2 [Brassica oleracea var. oleracea]
BolC04g039290.2J	BolPAL2-2	7.75463	7.30136	8.05972	5.63475	7.54839	6.36692	normal	0.118419	K10775|0.0e+00|boe:106311920|K10775 phenylalanine ammonia-lyase [EC:4.3.1.24] | (RefSeq) phenylalanine ammonia-lyase 2	Phenylalanine metabolism (ko00360);; Phenylpropanoid biosynthesis (ko00940)	Aromatic amino acid lyase	Phenylalanine ammonia-lyase 2 OS=Arabidopsis thaliana OX=3702 GN=PAL2 PE=1 SV=2	PREDICTED: phenylalanine ammonia-lyase 2 [Brassica oleracea var. oleracea]
BolC06g020590.2J	BolPAL2-3	0.202998	0.079539	0.023085	0.318555	0	0.116904	nil	0.706904	K10775|0.0e+00|bna:106371451|K10775 phenylalanine ammonia-lyase [EC:4.3.1.24] | (RefSeq) phenylalanine ammonia-lyase 2-like	Phenylalanine metabolism (ko00360);; Phenylpropanoid biosynthesis (ko00940)	Aromatic amino acid lyase	Phenylalanine ammonia-lyase 2 OS=Arabidopsis thaliana OX=3702 GN=PAL2 PE=1 SV=2	PREDICTED: phenylalanine ammonia-lyase 2 [Brassica oleracea var. oleracea]
BolC04g038920.2J	BolPAL2-4	9.54182	11.2431	11.0693	9.86198	13.0404	12.1823	normal	0.380084	K10775|7.4e-115|bna:106371451|K10775 phenylalanine ammonia-lyase [EC:4.3.1.24] | (RefSeq) phenylalanine ammonia-lyase 2-like	Phenylalanine metabolism (ko00360);; Phenylpropanoid biosynthesis (ko00940)	Aromatic amino acid lyase	Phenylalanine ammonia-lyase 2 OS=Arabidopsis thaliana OX=3702 GN=PAL2 PE=1 SV=2	PREDICTED: phenylalanine ammonia-lyase 2 [Brassica oleracea var. oleracea]
BolC02g001850.2J	BolPAL3-1	0.086831	0.351103	0	0	0	0	nil	0.238961	K10775|4.5e-58|aly:9309209|K10775 phenylalanine ammonia-lyase [EC:4.3.1.24] | (RefSeq) phenylalanine ammonia-lyase 3	Phenylalanine metabolism (ko00360);; Phenylpropanoid biosynthesis (ko00940)	Aromatic amino acid lyase	Phenylalanine ammonia-lyase 3 OS=Arabidopsis thaliana OX=3702 GN=PAL3 PE=1 SV=3	PREDICTED: phenylalanine ammonia-lyase 3 [Brassica oleracea var. oleracea]
BolC04g048500.2J	BolPAL3-2	0	0	0	0	0	0	nil	#DIV/0!	K10775|0.0e+00|boe:106338875|K10775 phenylalanine ammonia-lyase [EC:4.3.1.24] | (RefSeq) phenylalanine ammonia-lyase G4-like	Phenylalanine metabolism (ko00360);; Phenylpropanoid biosynthesis (ko00940)	Aromatic amino acid lyase	Phenylalanine ammonia-lyase 3 OS=Arabidopsis thaliana OX=3702 GN=PAL3 PE=1 SV=3	PREDICTED: phenylalanine ammonia-lyase 3 [Brassica oleracea var. oleracea]
BolC05g056320.2J	BolPAL4	3.33708	2.17022	2.18169	0.705857	0.517372	0.902321	down	0.0099918	K10775|0.0e+00|boe:106294585|K10775 phenylalanine ammonia-lyase [EC:4.3.1.24] | (RefSeq) phenylalanine ammonia-lyase 4 isoform X1	Phenylalanine metabolism (ko00360);; Phenylpropanoid biosynthesis (ko00940)	Aromatic amino acid lyase	Phenylalanine ammonia-lyase 4 OS=Arabidopsis thaliana OX=3702 GN=PAL4 PE=1 SV=1	PREDICTED: phenylalanine ammonia-lyase 4 [Brassica oleracea var. oleracea]
